# Supplementary material for: CELF2 regulates the species-specific alternative splicing of TREM2
Source: Sci Rep. 2020 Oct 22;10:17995. doi: 10.1038/s41598-020-75057-x (PMC7582162; doi:10.1038/s41598-020-75057-x)
Supplement: Supplementary file 1 — Supplementary Tables. [file 41598_2020_75057_MOESM1_ESM.xlsx]

## Sheet: Table S1
Table S1. Expression levels (average TPM) of RBPs in human microglia and human monocyte. (from Gosselin et al., Science., 2017)
Gene	human microglia ex vivo	human monocyte ex vivo
CELF1	61.7455	35.3052
CELF2	101.225	62.2289
CELF4	0.54475	0.0337692
DDX5	486.807	189.342
DDX17	307.468	166.732
EWSR1	79.2507	66.2806
HNRNPA1	39.5666	34.7435
HNRNPAB	45.4601	43.8865
HNRNPC	36.3015	33.9159
HNRNPF	66.7202	76.9211
HNRNPH1	311.999	127.938
HNRNPL	78.976	87.912
HNRNPU	60.078	44.169
MATR3	43.1192	24.4082
MBNL1	71.0767	61.9842
PCBP1	163.226	346.525
PCBP2	94.1358	186.376
PTBP1	77.2758	81.6667
QKI	56.222	18.1738
RBM14	28.3034	12.2168
RBM38	28.6657	42.2275
SAM68	31.6969	55.0272
SRSF2	179.053	95.7286
SRSF3	66.038	36.904
SRSF5	234.105	138.485
SRSF6	87.364	41.8865
SRSF7	75.3878	36.9828
SRSF9	44.8162	86.1654
SS18	28.9796	15.7749
STAU1	24.9066	21.9859
TIAL1	44.6716	23.0323
TARDBP	34.3457	20.7119
FUS	55.6963	37.434
YBX1	24.1313	41.7457

## Sheet: Table S2
Table S2. List of oligonucleotides used in this study
Primers for constuction
Constructs	primer	sequence (5' to 3')
TREM2-ex3-sp minigene	fgTREM2-Fw	GTGGAGGTGCTGGCAGGTGAGTGGGCAGTGGCTGC
	fgTREM2-Rv	CTGCCAGCACCTCCACCAGGACCTTCCTGAGGGTG
	fgTREM2-Fw2	CTCCAAGGAGCCTCTTGGAAGGAGAAATCCCCTTC
	fgTREM2-Rv2	TTCCAAGAGGCTCCTTGGAGAGACAAGAAGGCAGA
CDS TREM2	TREM2-ex1-5'UTR-Fw	GACGAGATCTTGCACAAGGCACTCTGCTTCTGCCC
	nest-TREM2-ex5-Rv	TGTCCAATATTCAGAAGTTGTCAGGTGTTCTTACC
	NheI-TREM2-ex1-Fw	AAAAGCTAGCATGGAGCCTCTCCGGCTGCTCATCT
	NotI-TREM2-ex5-Rv2	AAAAGCGGCCGCTCACGTGTCTCTCAGCCCTGGCA
moTrem2 ex2-4 minigene	nest-moTrem2-int1-Fw	CTATGCTCCCTGCACTCCTGGAACTGCTT
	nest-moTrem2-int4-Rv	ATCGCTCCCCCCATCCATGCCCAATGTCCC
	BclI-moTrem2-ex2-Fw	AAAAAATGATCACTGTCCCAAGCCCTCAACACCACG
	SalI-moTrem2-ex4-Rv	AAAAAAGTCGACCAGTGAGGATCTGAAGTTGGTGCCC
csTrem2 ex2-4 minigene	nest-csTrem2-int1-Fw	AGAGCAAGTGTTCAATGCGTATTTGGTAAATGAA
	nest-csTrem2-int4-Rv	CCTGCCAAGTCCACCTTCGATTGGCTGTGCTCTCC
	BamHI-csTrem2-ex2-Fw	AAAAGGATCCCTGTCTGGAGCCCACAACACCACAG
	SalI-csTrem2-ex4-Rv	AAAAAAGTCGACCTGGCAGAGTTTGGAGCTGGTGC
chimeric minigene 1	hmTREM2-ex2-int2-Fw	TGCTGGAGGGTGAGTGGGCAGTGGCTGCCTCTCTG
	hmTREM2-ex2-int2-Rv	TGCCCACTCACCCTCCAGCACCTCCACCAGTACTT
	hmTREM2-int2-ex3-Fw	CTCCCATAGACCCTCTAGATGACCAAGATGCTGGA
	hmTREM2-int2-ex3-Rv	ATCTAGAGGGTCTATGGGAGGCAGAGCCATGAGCC
chimeric minigene 2	hmTREM2-hex2-mint3-Fw	TCCAGGTACAGTAGTGGTCCCTTCTTAGACCCCCT
	hmTREM2-hex2-mint3-Rv	ACCACTACTGTACCTGGAGATGCTGTGCTCCACAT
	hmTREM2-mint3-hex4-Fw	CTTTCCAAGGAGCCTCTTGGAAGGAGAAATCCCCT
	hmTREM2-mint3-hex4-Rv	AGGCTCCTTGGAAAGAGGAGGAAGGTGGTAGGCTA
chimeric minigene 3	hmTREM2-ex3-Fw	TCCAGGTACAGCGATGGGTCTTTCCTAAAACCCGT
	hmTREM2-ex3-Rv	GACCCATCGCTGTACCTGGAGGTGCTGTGTTCCAC
	hmTREM2-ex4-Fw	TCTCTCCAAGGAATCAAGAGACCTCCTTCCCACCC
	hmTREM2-ex4-Rv	CTCTTGATTCCTTGGAGAGACAAGAAGGCAGATGG
chimeric minigene 4	hmTREM2-hex2-mint2-Fw	TGCTGGCAGGTGAGTACACAGTAGCTGGGTGCACC
	hmTREM2-hex2-mint2-Rv	TGTACTCACCTGCCAGCACCTCCACCAGGACCTTC
	hmTREM2-mint2-hex3-Fw	CTATTACAGACCCCCTGGATCACCGGGATGCTGGA
	hmTREM2-mint2-hex3-Rv	CCAGGGGGTCTGTAATAGACAAACCATGAGGTCAC
EGFP-fused human CELF1	BamHI-CELF1-Fw	AAAAGGATCCATGAACGGCACCCTGGACCACCCAG
	XhoI-CELF1-st-Rv	AAAACTCGAGTCAGTAGGGCTTGCTGTCATTCTTC
EGFP-fused human CELF2,	BclI-CELF2-Fw2	AAAAATGATCAATGAACGGAGCTTTGGATCACTCA
mCherry-fused human CELF2	SalI-CELF2-st-Rv	AAAAAAGTCGACTCAGTAAGGTTTGCTGTCGTTTT
EGFP-fused human CELF3	BamH1-CELF3-Fw	AAAAGGATCCATGAAGGAGCCGGATGCCATCAAGC
	Xho1-CELF3-st-Rv	AAAACTCGAGTCAGTAGGGCCGGTTGGCATCCTTA
EGFP-fused human CELF4	BamH1-CELF4-Fw	AAAAGGATCCATGTATATAAAGATGGCCACGTTAG
	Xho1-CELF4-st-Rv	AAAACTCGAGTCAGTACGGGCGATTGGCGTCTTTG
EGFP-fused human TDP-43	BamHI-hTDP43-Fw	AAAAAGGATCCATGTCTGAATATATTCGGGTAACC
	XhoI-st-hTDP43-Rv	AAAAACTCGAGCTACATTCCCCAGCCAGAAGACTT
DDDDK-tagged TREM2	TREM2-SP-Flag-Fw	CCGGAGCCCACATGGACTACAAAGACCATGACGGT
	TREM2-SP-Flag-Rv	GTCTTTGTAGTCCATGTGGGCTCCGGACAGCTCTG
DDDDK-tagged TREM2 dE3	TREM2-dE3-Fw	GGAGGTGCTGGCAGGAGCCTCTTGGAAGGAGAAAT
	TREM2-dE3-Rv	CTTCCAAGAGGCTCCTGCCAGCACCTCCACCAGGA
	NheI-TREM2-ex1-Fw	AAAAGCTAGCATGGAGCCTCTCCGGCTGCTCATCT
	NotI-TREM2-ex5-Rv	AAAAGCGGCCGCTCAACCAGTCCCTGCTTCCAGGG
DDDDK-tagged TREM2 dE4	TREM2-dE4-Fw	GCACAGCATCTCCAGGGCTGAGAGACACGTGAAGG
	TREM2-dE4-Rv	ACGTGTCTCTCAGCCCTGGAGATGCTGTGCTCCAC
Primers for splicing assay
target	primer	sequence (5' to 3')
fl-TREM2 minigene	hTREM2-ex2-sp-Fw	CTTGTGGCTGCTGTCCTT
TREM2 ex3-sp minigene	hTREM2-ex4-sp-Rv	GATGTGTCCCTGGCTTCTG
endogenous human TREM2
endogenous moTrem2	moTrem2-ex2-Fw2	GGGTGTCATGTACTTATGACGCCTTGAAGCAC
	moTrem2-ex4-Rv2	TGGCTGCAAGAAACTTGCTCAG
TREM2 ex2-4 minigene	EGFP-C1-Fw	CATGGTCCTGCTGGAGTTCGTG
	TREM2-ex4-Rv	CTGGCAGAGTTTGGAGCTGATACCCTGGGTCATGG
moTrem2 ex2-4 minigene	EGFP-C1-Fw	CATGGTCCTGCTGGAGTTCGTG
	SalI-moTrem2-ex4-Rv	AAAAAAGTCGACCAGTGAGGATCTGAAGTTGGTGCCC
csTrem2 ex2-4 minigene	EGFP-C1-Fw	CATGGTCCTGCTGGAGTTCGTG
	SalI-csTrem2-ex4-Rv	AAAAAAGTCGACCTGGCAGAGTTTGGAGCTGGTGC
chimeric minigenes	EGFP-C1-Fw	CATGGTCCTGCTGGAGTTCGTG
	TREM2-ex4-Rv	CTGGCAGAGTTTGGAGCTGATACCCTGGGTCATGG
	SalI-moTrem2-ex4-Rv	AAAAAAGTCGACCAGTGAGGATCTGAAGTTGGTGCCC
endogenouse Srsf6	Srsf6-ex2-Fw	GTACGGTTTCGTGGAGTTCGAGGACTCCCGGGATG
	Srsf6-ex4-Rv	CGCCTATGGCTTGTTCTTGGCTTATCTTCAATAAG
siRNA
target	sense strand [19 mer(RNA) + TT]
siCELF1-1413	GCUCAAACGUUCGAAGAAUTT
siCELF2-1230	CCACCUUCCACAGGAAUUUTT

## Sheet: Table S3
Table S3. RNA-biding proteins used in this study
Gene	Species	Source
CELF1	human	cDNA library
CELF2	human	cDNA library
CELF3	human	cDNA library
CELF4	human	cDNA library
MBNL1	human	cDNA library
TDP43 (TARDBP)	human	cDNA library
Celf1	mouse	FANTOM3 Clone
Celf2	mouse	FANTOM3 Clone
Celf3	mouse	FANTOM3 Clone
Celf4	mouse	FANTOM3 Clone
Ddx5	mouse	FANTOM3 Clone
Ddx17	mouse	FANTOM3 Clone
Fus	mouse	cDNA library
Hnrnpa1	mouse	FANTOM3 Clone
Hnrnpab	mouse	FANTOM3 Clone
Hnrnpc	mouse	FANTOM3 Clone
Hnrnpf	mouse	FANTOM3 Clone
Hnrnph1	mouse	FANTOM3 Clone
Hnrnpl	mouse	FANTOM3 Clone
Hnrnpu	mouse	FANTOM3 Clone
Matr3	mouse	FANTOM3 Clone
Pcbp1	mouse	FANTOM3 Clone
Pcbp2	mouse	FANTOM3 Clone
Ptbp1	mouse	FANTOM3 Clone
Qk	mouse	FANTOM3 Clone
Rbm14	mouse	FANTOM3 Clone
Rbm38	mouse	FANTOM3 Clone
Sam68	mouse	FANTOM3 Clone
Srsf2	mouse	FANTOM3 Clone
Srsf3	mouse	FANTOM3 Clone
Srsf5	mouse	FANTOM3 Clone
Srsf6	mouse	FANTOM3 Clone
Srsf7	mouse	FANTOM3 Clone
Srsf9	mouse	FANTOM3 Clone
Ss18	mouse	FANTOM3 Clone
Sau1	mouse	FANTOM3 Clone
Tial1	mouse	FANTOM3 Clone
Tdp43 (Tardbp)	mouse	FANTOM3 Clone
Ybx1	mouse	FANTOM3 Clone

## Sheet: Table S4
Table S4. List of antibodies used in this study
primary antibodies	Source	Identifier
goat polyclonal anti-TREM2	R&D	AF1828
goat polyclonal anti-Lamin B	santa cruz	sc-6217, M-20
goat polyclonal anti-HSP60	santa cruz	sc-1052, N-20
mouse monoclonal anti-GFP	santa cruz	sc-9996, B-2
mouse monoclonal anti-Mac-2BP	santa cruz	sc-374541, E-8
mouse monoclonal anti-CUGBP1	santa cruz	sc-20003, 3B1
mouse monoclonal anti-GAPDH	MBL	M171-3, 3H12
mouse monoclonal anti-DDDDK tag	MBL	M185-3L, FLA-1
rabbit monoclonal anti-APP	abcam	ab32136
rabbit monoclonal anti-CELF2	abcam	ab186430
secondary antibodies	Source	Identifier
Donkey Anti-Goat IgG H&L preadsorbed (HRP)	abcam	ab97110
Donkey Anti-Goat IgG H&L (HRP)	abcam	ab97120
Goat Anti-Mouse IgG H&L preadsorbed (HRP)	abcam	ab6789
Goat Anti-Mouse IgG H&L (HRP)	abcam	ab97040
Goat Anti-Rabbit IgG H&L (HRP)	abcam	ab6721
Donkey Anti-Goat IgG H&L (Alexa Fluor® 488) preadsorbed	abcam	ab150133
